# Supplementary material for: A Novel NOX Inhibitor Alleviates Parkinson’s Disease Pathology in PFF-Injected Mice
Source: Int J Mol Sci. 2023 Sep 19;24(18):14278. doi: 10.3390/ijms241814278 (PMC10531511; doi:10.3390/ijms241814278)
Supplement: Supplementary file 1 [file ijms-24-14278-s001.zip]

Archive with 1 entries (1 files):
- ijms-2587250-supplementary.pdf
